# Supplementary material for: Additive Effects of Lithium Salts with Various Anionic Species in Poly (Methyl Methacrylate)
Source: Molecules. 2021 Jul 5;26(13):4096. doi: 10.3390/molecules26134096 (PMC8271803; doi:10.3390/molecules26134096)
Supplement: Supplementary file 1 [file molecules-26-04096-s001.zip]

Archive with 1 entries (1 files):
- molecules-1278365-supplementary.pdf
